# Supplementary material for: Investigation of a Cluster of Immunization Stress-Related Reactions after Coronavirus Disease 2019 (COVID-19) Vaccination, Thailand, 2021
Source: Vaccines (Basel). 2022 Mar 14;10(3):441. doi: 10.3390/vaccines10030441 (PMC8954559; doi:10.3390/vaccines10030441)
Supplement: Supplementary file 1 [file vaccines-10-00441-s001.zip]

Archive with 1 entries (1 files):
- vaccines-1572333-supplementary.pdf
